# Supplementary material for: A New Disease Caused by an Unidentified Etiological Agent Affects European Salamanders
Source: Animals (Basel). 2022 Mar 10;12(6):696. doi: 10.3390/ani12060696 (PMC8944795; doi:10.3390/ani12060696)
Supplement: Supplementary file 1 [file animals-12-00696-s001.zip]

Archive with 2 entries (2 files):
- Figure S1.tiff
- Figure S2.tif
